# Supplementary material for: G-quadruplex topologies determine the functional outcome of guanine-rich bioactive oligonucleotides
Source: Nucleic Acids Res. 2025 Jun 28;53(12):gkaf590. doi: 10.1093/nar/gkaf590 (PMC12205368; doi:10.1093/nar/gkaf590)
Supplement: gkaf590_Supplemental_Files [file gkaf590_supplemental_files.zip]

Archive with 2 entries (2 files):
- Parallel vs anti parallel G-quadruplexes_NAR_Supp_resubmission-FINAL.pdf
- Supplementary materials Table 1_NAR.xlsx
